# Supplementary material for: High Photosynthetic Photon Flux Density Differentially Improves Edible Biomass Space Use Efficacy in Edamame and Dwarf Tomato
Source: Plants (Basel). 2024 Jul 5;13(13):1858. doi: 10.3390/plants13131858 (PMC11243976; doi:10.3390/plants13131858)
Supplement: Supplementary file 1 [file plants-13-01858-s001.zip]

Archive with 1 entries (1 files):
- plants-3010713-supplementary.pdf
